# Supplementary material for: Multifunctional Self-Pumping Janus Dressing for Exudate Management and Diabetic Wound Healing
Source: Biomolecules. 2026 Jun 18;16(6):902. doi: 10.3390/biom16060902 (PMC13297552; doi:10.3390/biom16060902)
Supplement: Supplementary file 1 [file biomolecules-16-00902-s001.zip]

Archive with 1 entries (1 files):
- biomolecules-4343218-supplementary.pdf
